# Supplementary material for: Application of Networking Approaches to Assess the Chemical Diversity, Biogeography, and Pharmaceutical Potential of Verongiida Natural Products
Source: Mar Drugs. 2021 Oct 18;19(10):582. doi: 10.3390/md19100582 (PMC8539549; doi:10.3390/md19100582)
Supplement: Supplementary file 1 [file marinedrugs-19-00582-s001.zip]

Archive with 2 entries (2 files):
- New folder/marinedrugs-1412304-SI - revise.docx
- New folder/marinedrugs-1412304-SI - revise.pdf
